# Supplementary material for: Propofol and α2-Agonists Attenuate Microglia Activation and Restore Mitochondrial Function in an In Vitro Model of Microglia Hypoxia/Reoxygenation
Source: Antioxidants (Basel). 2022 Aug 28;11(9):1682. doi: 10.3390/antiox11091682 (PMC9495359; doi:10.3390/antiox11091682)
Supplement: Supplementary file 1 [file antioxidants-11-01682-s001.zip]

Archive with 1 entries (1 files):
- antioxidants-1879550-supplementary.pdf
